# Supplementary material for: Comparative transcriptome responses of leaf and root tissues to salt stress in wheat strains with different salinity tolerances
Source: Front Genet. 2023 Feb 23;14:1015599. doi: 10.3389/fgene.2023.1015599 (PMC9996022; doi:10.3389/fgene.2023.1015599)
Supplement: Supplementary file 5 [file Table1.XLSX]

## Sheet: supp. Table 1
Smaple ID	Tissue	Time point
K-0-3-G	Root	0h
K12G-1	Root	12h
K12G-2	Root	12h
K12G-3	Root	12h
K12Y-1	Leaf	12h
K12Y-2	Leaf	12h
K12Y-3	Leaf	12h
K1G-1	Root	1h
K1G-2	Root	1h
K1G-3	Root	1h
K1Y-1	Leaf	1h
K1Y-2	Leaf	1h
K1Y-3	Leaf	1h
K24G-1	Root	24h
K24G-2	Root	24h
K24G-3	Root	24h
K24Y-1	Leaf	24h
K24Y-2	Leaf	24h
K24Y-3	Leaf	24h
K3G-1	Root	3h
K3G-2	Root	3h
K3G-3	Root	3h
K3Y-1	Leaf	3h
K3Y-2	Leaf	3h
K3Y-3	Leaf	3h
K6G-1	Root	6h
K6G-2	Root	6h
K6G-3	Root	6h
K6Y-1	Leaf	6h
K6Y-2	Leaf	6h
K6Y-3	Leaf	6h
KCK0-1	Root	0h
KCK0-2	Root	0h
KCK0-3	Root	0h
KCK0Y-1	Leaf	0h
KCK0Y-2	Leaf	0h
KCK0Y-3	Leaf	0h
M-0-1-G	Root	0h
M-0-3-G	Root	0h
M0CKY-1	Leaf	0h
M0CKY-2	Leaf	0h
M0CKY-3	Leaf	0h
M24G-1	Root	24h
M24G-2	Root	24h
M24G-3	Root	24h
M24Y-1	Leaf	24h
M24Y-2	Leaf	24h
M24Y-3	Leaf	24h
M6G-1	Root	6h
M6G-2	Root	6h
M6G-3	Root	6h
M6Y-1	Leaf	6h
M6Y-2	Leaf	6h
M6Y-3	Leaf	6h

## Sheet: supp. Table 2
Smaple ID	Total Reads	Mapped Reads	Uniq Mapped Reads	Multiple Map Reads	Reads Map to '+'	Reads Map to '-'
K-0-3-G	47045716	41,852,413 (88.96%)	39,774,468 (84.54%)	2,077,945 (4.42%)	20,600,690 (43.79%)	20,701,582 (44.00%)
K12G-1	48814390	43,142,295 (88.38%)	41,033,242 (84.06%)	2,109,053 (4.32%)	21,232,017 (43.50%)	21,333,511 (43.70%)
K12G-2	40049932	35,904,996 (89.65%)	34,115,781 (85.18%)	1,789,215 (4.47%)	17,667,966 (44.11%)	17,749,703 (44.32%)
K12G-3	48034196	40,798,816 (84.94%)	38,695,113 (80.56%)	2,103,703 (4.38%)	20,054,797 (41.75%)	20,155,867 (41.96%)
K12Y-1	43788070	40,898,954 (93.40%)	38,900,590 (88.84%)	1,998,364 (4.56%)	20,132,496 (45.98%)	20,226,020 (46.19%)
K12Y-2	44125236	41,144,243 (93.24%)	39,061,357 (88.52%)	2,082,886 (4.72%)	20,230,125 (45.85%)	20,333,202 (46.08%)
K12Y-3	47205700	42,867,583 (90.81%)	40,494,969 (85.78%)	2,372,614 (5.03%)	21,026,992 (44.54%)	21,158,229 (44.82%)
K1G-1	41312646	35,561,077 (86.08%)	33,426,751 (80.91%)	2,134,326 (5.17%)	17,331,953 (41.95%)	17,504,049 (42.37%)
K1G-2	43270792	36,261,377 (83.80%)	34,498,703 (79.73%)	1,762,674 (4.07%)	17,856,977 (41.27%)	17,934,261 (41.45%)
K1G-3	40772252	34,428,887 (84.44%)	32,702,974 (80.21%)	1,725,913 (4.23%)	16,938,066 (41.54%)	17,019,909 (41.74%)
K1Y-1	39760126	36,160,432 (90.95%)	34,408,248 (86.54%)	1,752,184 (4.41%)	17,787,082 (44.74%)	17,879,923 (44.97%)
K1Y-2	45199910	42,169,809 (93.30%)	40,148,418 (88.82%)	2,021,391 (4.47%)	20,760,844 (45.93%)	20,851,588 (46.13%)
K1Y-3	41554048	38,580,759 (92.84%)	36,573,455 (88.01%)	2,007,304 (4.83%)	18,946,488 (45.59%)	19,052,731 (45.85%)
K24G-1	42343674	36,574,199 (86.37%)	34,778,763 (82.13%)	1,795,436 (4.24%)	17,996,717 (42.50%)	18,081,489 (42.70%)
K24G-2	49351454	37,408,701 (75.80%)	35,594,934 (72.13%)	1,813,767 (3.68%)	18,408,522 (37.30%)	18,500,262 (37.49%)
K24G-3	50035094	41,438,237 (82.82%)	39,505,408 (78.96%)	1,932,829 (3.86%)	20,404,085 (40.78%)	20,503,750 (40.98%)
K24Y-1	50971256	47,498,591 (93.19%)	45,189,497 (88.66%)	2,309,094 (4.53%)	23,374,925 (45.86%)	23,475,539 (46.06%)
K24Y-2	42287052	39,286,831 (92.91%)	37,327,569 (88.27%)	1,959,262 (4.63%)	19,340,473 (45.74%)	19,415,874 (45.91%)
K24Y-3	48891494	45,805,254 (93.69%)	43,647,284 (89.27%)	2,157,970 (4.41%)	22,571,256 (46.17%)	22,659,141 (46.35%)
K3G-1	44634606	40,047,344 (89.72%)	38,167,115 (85.51%)	1,880,229 (4.21%)	19,729,639 (44.20%)	19,813,457 (44.39%)
K3G-2	41101846	34,236,482 (83.30%)	32,641,195 (79.42%)	1,595,287 (3.88%)	16,869,901 (41.04%)	16,943,317 (41.22%)
K3G-3	41539400	36,838,943 (88.68%)	35,141,977 (84.60%)	1,696,966 (4.09%)	18,154,956 (43.71%)	18,232,588 (43.89%)
K3Y-1	41595194	38,685,937 (93.01%)	36,692,694 (88.21%)	1,993,243 (4.79%)	19,003,908 (45.69%)	19,106,597 (45.93%)
K3Y-2	43497438	39,984,846 (91.92%)	37,943,194 (87.23%)	2,041,652 (4.69%)	19,651,409 (45.18%)	19,747,139 (45.40%)
K3Y-3	43474700	40,505,781 (93.17%)	38,503,011 (88.56%)	2,002,770 (4.61%)	19,922,406 (45.83%)	20,013,223 (46.03%)
K6G-1	48978024	42,678,224 (87.14%)	40,682,554 (83.06%)	1,995,670 (4.07%)	21,025,678 (42.93%)	21,118,833 (43.12%)
K6G-2	46041402	41,575,978 (90.30%)	39,509,410 (85.81%)	2,066,568 (4.49%)	20,457,372 (44.43%)	20,546,601 (44.63%)
K6G-3	40410302	36,322,569 (89.88%)	34,555,009 (85.51%)	1,767,560 (4.37%)	17,881,896 (44.25%)	17,962,438 (44.45%)
K6Y-1	42924848	40,274,742 (93.83%)	38,291,549 (89.21%)	1,983,193 (4.62%)	19,820,319 (46.17%)	19,913,054 (46.39%)
K6Y-2	44746778	41,919,655 (93.68%)	39,779,641 (88.90%)	2,140,014 (4.78%)	20,604,594 (46.05%)	20,712,813 (46.29%)
K6Y-3	43298632	40,599,269 (93.77%)	38,723,900 (89.43%)	1,875,369 (4.33%)	20,005,734 (46.20%)	20,097,977 (46.42%)
KCK0-1	45933264	40,767,574 (88.75%)	38,779,399 (84.43%)	1,988,175 (4.33%)	20,033,647 (43.61%)	20,152,178 (43.87%)
KCK0-2	45635610	40,462,678 (88.66%)	38,536,736 (84.44%)	1,925,942 (4.22%)	19,911,740 (43.63%)	20,008,406 (43.84%)
KCK0-3	41863268	37,037,777 (88.47%)	35,302,260 (84.33%)	1,735,517 (4.15%)	18,229,158 (43.54%)	18,316,734 (43.75%)
KCK0Y-1	58116388	54,217,378 (93.29%)	51,280,270 (88.24%)	2,937,108 (5.05%)	26,612,461 (45.79%)	26,748,077 (46.03%)
KCK0Y-2	43132816	40,429,400 (93.73%)	38,268,760 (88.72%)	2,160,640 (5.01%)	19,836,151 (45.99%)	19,945,692 (46.24%)
KCK0Y-3	42118882	39,214,855 (93.11%)	37,172,718 (88.26%)	2,042,137 (4.85%)	19,267,927 (45.75%)	19,356,421 (45.96%)
M-0-1-G	41142718	36,880,321 (89.64%)	35,051,535 (85.19%)	1,828,786 (4.44%)	18,132,937 (44.07%)	18,227,765 (44.30%)
M-0-3-G	42599708	37,898,911 (88.97%)	36,114,319 (84.78%)	1,784,592 (4.19%)	18,664,416 (43.81%)	18,745,558 (44.00%)
M0CKY-1	40996932	38,259,840 (93.32%)	36,395,154 (88.78%)	1,864,686 (4.55%)	18,837,210 (45.95%)	18,906,187 (46.12%)
M0CKY-2	50093182	46,751,422 (93.33%)	44,289,363 (88.41%)	2,462,059 (4.91%)	22,967,855 (45.85%)	23,076,520 (46.07%)
M0CKY-3	43486962	40,123,849 (92.27%)	38,030,660 (87.45%)	2,093,189 (4.81%)	19,704,292 (45.31%)	19,801,810 (45.54%)
M24G-1	51652750	38,869,286 (75.25%)	36,992,372 (71.62%)	1,876,914 (3.63%)	19,133,272 (37.04%)	19,226,137 (37.22%)
M24G-2	46652306	38,033,890 (81.53%)	36,080,524 (77.34%)	1,953,366 (4.19%)	18,712,933 (40.11%)	18,804,276 (40.31%)
M24G-3	41261810	35,807,803 (86.78%)	34,137,417 (82.73%)	1,670,386 (4.05%)	17,647,570 (42.77%)	17,727,063 (42.96%)
M24Y-1	44843880	41,914,516 (93.47%)	39,880,685 (88.93%)	2,033,831 (4.54%)	20,654,659 (46.06%)	20,734,119 (46.24%)
M24Y-2	41795158	38,579,872 (92.31%)	36,606,213 (87.58%)	1,973,659 (4.72%)	19,000,611 (45.46%)	19,081,634 (45.66%)
M24Y-3	38714014	36,013,248 (93.02%)	34,345,701 (88.72%)	1,667,547 (4.31%)	17,764,805 (45.89%)	17,828,735 (46.05%)
M6G-1	41308504	31,438,949 (76.11%)	30,127,390 (72.93%)	1,311,559 (3.18%)	15,532,914 (37.60%)	15,585,598 (37.73%)
M6G-2	45385630	36,919,805 (81.35%)	35,329,095 (77.84%)	1,590,710 (3.50%)	18,244,547 (40.20%)	18,301,272 (40.32%)
M6G-3	48068042	42,324,003 (88.05%)	40,421,403 (84.09%)	1,902,600 (3.96%)	20,900,191 (43.48%)	20,972,834 (43.63%)
M6Y-1	41028840	38,347,230 (93.46%)	36,406,498 (88.73%)	1,940,732 (4.73%)	18,874,772 (46.00%)	18,953,717 (46.20%)
M6Y-2	44289960	41,297,338 (93.24%)	39,095,818 (88.27%)	2,201,520 (4.97%)	20,289,304 (45.81%)	20,391,845 (46.04%)
M6Y-3	41279248	38,625,442 (93.57%)	36,722,349 (88.96%)	1,903,093 (4.61%)	19,016,692 (46.07%)	19,091,012 (46.25%)

## Sheet: supp. Table 3
#Kegg_pathway	ko_id	Cluster_frequency	Genome_frequency	P-value	Corrected_P-value	rich_factor
Phenylalanine metabolism	ko00360	38 out of 705 5.39007092198582%	222 out of 20488 1.08356110894182%	4.87055e-13	5.40631e-11	4.9744
Phenylpropanoid biosynthesis	ko00940	159 out of 705 22.5531914893617%	1122 out of 20488 5.47637641546271%	4.67948e-12	5.19422e-10	4.11827
Cysteine and methionine metabolism	ko00270	59 out of 705 8.36879432624113%	433 out of 20488 2.11343225302616%	4.98879e-12	5.53755e-10	3.95981
Glutathione metabolism	ko00480	47 out of 705 6.66666666666667%	525 out of 20488 2.56247559547052%	2.42147e-09	2.68783e-07	2.60165
Plant hormone signal transduction	ko04075	63 out of 705 8.93617021276596%	967 out of 20488 4.71983600156189%	8.91054e-07	9.8907e-05	1.89332
Phenylalanine, tyrosine and tryptophan biosynthesis	ko00400	19 out of 705 2.69503546099291%	165 out of 20488 0.805349472862163%	4.2617e-06	0.000473049	3.34642
Biosynthesis of amino acids	ko01230	56 out of 705 7.94326241134752%	882 out of 20488 4.30495900039047%	7.91856e-06	0.00087896	1.84514
ABC transporters	ko02010	12 out of 705 1.70212765957447%	109 out of 20488 0.532018742678641%	0.000372563	0.0413545	3.19938

## Sheet: supp. Table 4
gene Name	Name	Sequence
AP1	TraesCS5D02G401500-F1	TGGAGGGGAAAGGAAAAGAAAT
	TraesCS5D02G401500-R1	TGACGAAGACAAAGATCCTGAT
ARM repeat superfamily protein	TraesCS5A02G391700-F1	AACGGTATGAGCGCTATTCTTA
	TraesCS5A02G391700-R1	AATGGATTCGTGCATAAGTTGG
LRK10L-2.5	TraesCS6B02G011400-F1	TCTGGAGACCACCTCACACA
	TraesCS6B02G011400-R1	GTACCCGTACTGCTCCAAGG
Probable GABA transporter 2	TraesCS4A02G425300-F1	GCAAGCTTCAGCAGGATTCG
	TraesCS4A02G425300-R1	TAGCCATGCAACTGCCATCA
ABCG40	TraesCS2A02G483300-F1	CTCAGCTATCGGAGGGCAAG		ABC transporter G family member 40
	TraesCS2A02G483300-R1	GAACAGAGCTTTTGCAGGGC
RABC1	TraesCS2D02G567100-F1	CCGACTCCTTCGAGGACCTA		Ras-related protein RABC1
	TraesCS2D02G567100-R1	ATAATGATCCCTTGCGCCCC
ABCG34	TraesCS5B02G449500-F1	TACTCTGCCTGGCTACGTCT		ABC transporter G family member 34
	TraesCS5B02G449500-R1	GTCGATAACCCGTCCACTCC
ABCG34	TraesCS5D02G452500-F1	AGCACATTTATGCGAGCCCT
	TraesCS5D02G452500-R1	CGCCTGGAGAAATCCAGTGT
ABCG29	TraesCS6A02G243200-F1	AGGGGTGGATGCCAATACTC
	TraesCS6A02G243200-R1	TGTACCCTCGCTGCATAAGT
ABCG40	TraesCS6B02G205900-F2	TGTATTGGCGGGACGGAAAA
	TraesCS6B02G205900-R2	ACAGTAACCAGCAATCCGGG
TUBB	TaTUBB-F	CAAGGAGGTGGACGAGCAGATG
	TaTUBB-R	GACTTGACGTTGTTGGGGATCCA
